# Supplementary material for: The Use of the FACE-Q Aesthetic: A Narrative Review
Source: Aesthetic Plast Surg. 2022 Jun 28;46(6):2769–80. doi: 10.1007/s00266-022-02974-9 (PMC9729314; doi:10.1007/s00266-022-02974-9)
Supplement: Supplementary file 2 — Supplementary file2 (CSV 89 KB) [file 266_2022_2974_MOESM2_ESM.csv]

Author	Tenna	Alouf	Kaye	Gualdi	Berger	Wang, R	Wang, G	Pascali	Gong	Sinno	Kappos	Nestor	Nacopoulos	Raspaldo	Hall	Jones	Kaufman-Janette	Qureshi	Weinkle	Geronemus	Chang	Iorio	Rivkin	Chang, C	Monheit	Ogilvie	Beer	Monheit	Ogilvie	Occhiogrosso	Hibler	Ascher	Mohit Jain	Grow	Bertossi	Tebbens	Doyle	Kalman	Gabrick	Denadai (PRS)	Chou	Kaminer	Ozer	Lee	East	Schwitzer (JCS)	Schwitzer (PRS)	Barone	Soni
FACE-Q scales / Year of publ	2017	2018	2017	2016	2019	2018	2020 (abstract only)	2020	2020	2015	2017	2019	2018	2015	2018	2019	2019	2017	2018	2017	2016	2012	2018	2016	2018	2020	2020	2020	2020	2020	2016	2019	2019	2018	2018	2019	2017	2020	2020	2020	2019	2020	2019	2018	2017	2015	2015	2017	2020
Appearance appraisal scales / Title	Comparative Study Using Autologous Fat Grafts Plus Platelet- Rich Plasma With or Without Fractional CO2 Laser Resurfacing in Treatment of Acne Scars: Analysis of Outcomes and Satisfaction With FACE-Q	Botulinum Toxin Type A: Evaluation of Onset and Satisfaction	The liquid facelift: First hands-onexperience with facial water jet-assisted liposuction as an additive technique forrhytidectomy – a case series of 25 patients	Minimal Undermining Suspension Technique (MUST): Combined Eyebrow and Mid-face Lift via Temporal Access	Assessing Improvement of Patient Satisfaction Following Facelift Surgery Using the FACE-Q Scales: A Prospective and Multicenter Study	Periauricular Purse-String Reinforced with SMAS plication and Malaria Fat Pad Elevation for Mid-and Lower Facial Rejuvenation	A Novel Endoscopic Forehead Li Technique for Patients with Upper Facial Wrinkles: Morphometric Evaluation and Patient-Reported Outcome using FACE-Q Scales.	Face Lifting in Bald Male Patients: New Trends and Specific Needs	Lateral Superficial Muscular Aponeurotic System Stacking/Superficial Muscular Aponeurotic Systemectomy With Orbicularis-Malar Fat Repositioning: A Procedure Tailored for Female Asian Patients	Face-Lift Satisfaction Using the FACE-Q	Validating Facial Aesthetic Surgery Results with the FACE-Q	Facial lift and patient satisfaction following treatment with absorbable suspension sutures: 12-month data from a prospective, masked, controlled clinical study	Telomere length and genetic variations affecting telomere length as biomarkers for facial regeneration with platelet-rich fibrin based on the low-speed centrifugation concept	Juvéderm Volbella with Lidocaine for Lip and Perioral Enhancement: A Prospective, Randomized, Controlled Trial	Novel Use of a Volumizing Hyaluronic Acid Filler for Treatment of Infraorbital Hollows	Microcannula Injection of Large Gel Particle Hyaluronic Acid for Cheek Augmentation and the Correction of Age-Related Midface Contour Deficiencies	Efficacy and safety of a new resilient hyaluronic acid dermal filler, in the correction of moderate-to-severe nasolabial folds: A 64-week, prospective, multicenter, controlled, randomized, double-blind and within-subject study	Nonsurgical Facial Rejuvenation: Outcomes and Safety of Neuromodulator and Soft-Tissue Filler Procedures Performed in a Resident Cosmetic Clinic	Impact of Comprehensive, Minimally Invasive, Multimodal Aesthetic Treatment on Satisfaction With Facial Appearance: The HARMONY Study	Safety and Effectiveness of VYC-15L, a Hyaluronic Acid Filler for Lip and Perioral Enhancement: One-Year Results From a Randomized, Controlled Study	Patient perceived benefit in facial aesthetic procedures: FACE-Q as a tool to study botulinum toxin injection outcomes	Plastic Surgery Training: Evaluating Patient Satisfaction with Facial Fillers in a Resident Clinic	Safety and Effectiveness of Repeat Treatment With VYC-15L for Lip and Perioral Enhancement: Results From a Prospective Multicenter Study	Perioral Rejuvenation: A prospective, Quantitative Dynamic Three-Dimensional Analysis of a Dual Modality Treatment	Safety and Effectiveness of the Hyaluronic Acid Dermal Filler VYC-17.5L for Nasolabial Folds: Results of a Randomized, Controlled Study	VYC-25L Hyaluronic Acid Injectable Gel is Safe and Eﬀective for Long-Term Restoration and Creation of Volume of the Lower Face	Hyaluronic Acid So Tissue Filler for the Treatment of The Hypoplastic Chin: An Observational Study.	Eﬀicacy and Safety of Two Resilient Hyaluronic Acid Fillers in the Treatment of Moderate-to-Severe Nasolabial Folds: A 64-Week, Prospective, Multicenter, Controlled, Randomized, Double-Blinded, and Within-Subject Study.	Improvements in satisfaction with skin aer treatment of facial fine lines with VYC-12 injectable gel: Patient-reported outcomes from a prospective study.	Dermal Filler Treatment Improves Psychosocial Well-Being in Facial Paralysis Patients	Assessing Improvement of Facial Appearance and Quality of Life after Minimally-Invasive Cosmetic Dermatology Procedures Using the FACE-Q Scales	Significantly Increased Patient Satisfaction Following Liquid Formulation AbobotulinumtoxinA Treatment in Glabellar Lines: FACE-Q Outcomes From a Phase 3 Clinical Trial	10A 3-Dimensional Quantitative Analysis of Volume Loss Following Submental Cryolipolysis	Assessing the Efficacy of Deoxycholic Acid for the Treatment of Submental Fat: A Three Dimensional Study	Face Treatment Using Nonsurgical Mini-Invasive Technique as Postsurgical Procedure for Traumatic Injury	Gender-Affirming Hormone Treatment Induces Facial Feminization in Transwomen and Masculinization in Transmen: Quantification by 3D Scanning and Patient-Reported Outcome Measures	A quality of life survey in patients with long-term silicone oil or phthisis bulbi	The eﬀect of oral hydrolyzed eggshell membrane on the appearance of hair, skin, and nails in healthy middle-aged adults: A randomized double-blind placebo-controlled clinical trial.	Radiographic Predictors of FACE-Q Outcomes Following Non-Operative Orbital Floor Fracture Management	The Impacts of Orthognathic Surgery on the Facial Appearance and Age Perception of Patients Presenting Skeletal Class III Deformity: An Outcome Study Using the FACE-Q Report and Surgical Professional-Based Panel Assessment.	Comparison of orthognathic surgery outcomes between patients with and without underlying high-risk conditions: A multidisciplinary team-based approach and practical guidelines	Maximizing Panfacial Aesthetic Outcomes: Findings and Recommendations From the HARMONY Study.	Micro-Autologous Fat Transplantation Combined With Platelet-Rich Plasma for Facial Filling and Regeneration: A Clinical Perspective in the Shadow of Evidence-Based Medicine	Platelet rich plasma for photodamaged skin: A pilot study	Measuring Patient-Reported Outcomes in Rhinoplasty Using the FACE-Q: A Single Site Study	Assessing Patient Reported Outcomes Following Orthognathic Surgery and Osseous Genioplasty	Assessing Patient-Reported Satisfaction with Appearance and Quality of Life following Rhinoplasty Using the FACE-Q Appraisal Scales	Rhinoplasty in Elderly patients: Analysis of outcomes and patient's satisfaction following 20 years experiencesexperiences	Post-rhinoplasty outcomes in an Indian population assessed using the FACE-Q appraisal scales: a prospective observational study.
Satisfaction with facial appearance overall	1	0	1	1	1	1	0	1	1	1	1	0	0	0	0	0	0	1	1	0	1	1	0	1	0	0	1	0	0	0	1	1	0	0	1	1	0	0	0	1	0	1	1	1	1	1	1	0	1
Satisfaction with skin	0	0	0	0	0	0	0	0	0	0	0	0	1	0	0	0	0	0	0	0	0	0	0	0	0	0	0	0	1	0	1	0	0	0	0	0	0	1	0	0	0	0	1	0	0	0	0	0	0
Satisfaction with nose	0	0	0	0	0	0	0	0	0	0	0	0	0	0	0	0	0	0	0	0	0	0	0	0	0	0	0	0	0	0	0	0	0	0	0	0	0	0	0	0	0	0	0	0	1	0	1	1	1
Satisfaction with nostrils	0	0	0	0	0	0	0	0	0	0	0	0	0	0	0	0	0	0	0	0	0	0	0	0	0	0	0	0	0	0	0	0	0	0	0	0	0	0	0	0	0	0	0	0	1	0	0	1	0
Satisfaction with lips	0	0	0	0	0	0	0	0	0	0	0	0	0	1	0	0	0	0	0	1	0	0	1	1	0	0	0	0	0	0	0	0	0	0	0	0	0	0	0	0	0	0	0	0	0	0	0	0	0
Satisfaction with forehead and eyebrows	0	0	0	0	0	0	1	0	0	0	0	0	0	0	0	0	0	0	0	0	0	0	0	0	0	0	0	0	0	0	0	0	0	0	0	0	0	0	0	0	0	0	0	0	0	0	0	0	0
Satisfaction with eyes	0	0	0	0	0	0	0	0	0	0	0	0	0	0	1	0	0	0	0	0	0	0	0	0	0	0	0	0	0	0	0	0	0	0	0	0	1	0	1	0	0	0	0	0	0	0	0	0	0
Satisfaction with eyelashes	0	0	0	0	0	0	0	0	0	0	0	0	0	0	0	0	0	0	0	0	0	0	0	0	0	0	0	0	0	0	0	0	0	0	0	0	0	0	0	0	0	0	0	0	0	0	0	0	0
Satisfaction with lower face and jawline	0	0	0	0	1	1	0	1	1	1	1	0	0	0	0	0	0	0	0	0	1	0	0	1	0	1	1	0	0	0	0	0	0	0	0	0	0	0	0	0	0	0	0	0	0	1	0	0	0
Satisfaction with chin	0	0	0	0	0	0	0	0	1	0	1	0	0	0	0	0	0	0	0	0	1	0	0	0	0	1	0	0	0	0	0	0	0	1	0	0	0	0	0	0	0	0	0	0	0	1	0	0	0
Satisfaction with cheekbones	0	0	0	0	0	0	0	0	0	0	1	0	0	0	0	0	0	0	0	0	0	0	0	0	0	0	0	0	0	0	0	0	0	0	0	0	0	0	0	0	0	0	0	0	0	0	0	0	0
Satisfaction with cheeks	0	0	0	1	1	1	0	1	1	1	1	1	0	0	0	0	0	0	0	0	1	0	0	0	0	0	0	0	0	0	0	0	0	0	0	0	0	0	0	0	0	0	1	1	0	0	0	0	0
Appraisal of lines overall	0	0	0	0	0	0	0	0	0	0	0	0	0	0	0	0	0	0	0	0	0	0	0	1	0	0	0	0	0	0	1	0	0	0	1	0	0	0	0	0	0	0	0	0	0	0	0	0	0
Appraisal of lines between eyebrows	0	1	0	0	0	0	0	0	0	0	0	0	0	0	0	0	0	0	0	0	0	0	0	0	0	0	0	0	0	0	0	0	0	0	0	0	0	0	0	0	0	0	0	0	0	0	0	0	0
Appraisal of lines – forehead	0	0	0	0	0	0	0	0	1	0	0	0	0	0	0	0	0	0	0	0	0	0	0	0	0	0	0	0	0	0	0	0	0	0	0	0	0	0	0	0	0	0	0	0	0	0	0	0	0
Appraisal of lines- crow’s feet	0	0	0	0	0	0	0	0	0	0	0	0	0	0	0	0	0	0	0	0	0	0	0	0	0	0	0	0	0	0	0	0	0	0	0	0	0	0	0	0	0	0	0	0	0	0	0	0	0
Appraisal of lines-lips	0	0	0	0	0	0	0	0	0	0	0	0	0	0	0	0	0	0	0	1	0	0	1	1	0	0	0	0	0	0	0	0	0	0	0	0	0	0	0	0	0	0	0	0	0	0	0	0	0
Appraisal of lines-marionette	0	0	0	0	0	0	0	0	0	0	0	0	0	0	0	0	0	0	0	0	0	0	0	1	0	0	0	0	0	0	0	0	0	0	0	0	0	0	0	0	0	0	0	0	0	0	0	0	0
Appraisal of nasolabial folds	0	0	0	1	1	0	0	1	1	1	1	0	0	0	0	0	1	0	0	0	1	0	0	0	1	0	0	1	0	0	0	0	0	0	0	0	0	0	0	0	0	0	0	0	0	0	0	0	0
Appraisal of upper eyelids	0	0	0	0	0	0	0	0	0	0	0	0	0	0	0	0	0	0	0	0	0	0	0	0	0	0	0	0	0	0	0	0	0	0	0	0	0	0	0	0	0	0	0	0	0	0	0	0	0
Appraisal of lower eyelids	0	0	0	0	0	0	0	0	0	0	0	0	0	0	0	0	0	0	0	0	0	0	0	0	0	0	0	0	0	0	0	0	0	0	0	0	0	0	0	0	0	0	0	0	0	0	0	0	0
Appraisal of area under chin	0	0	0	0	1	1	0	0	0	1	0	0	0	0	0	0	0	0	0	0	0	0	0	0	0	0	1	0	0	0	0	0	0	1	0	0	0	0	0	0	0	0	0	0	0	0	0	0	0
Appraisal of neck	0	0	0	0	1	1	0	1	0	1	0	0	0	0	0	0	0	0	0	0	1	0	0	0	0	0	0	0	0	0	0	0	0	0	0	0	0	0	0	0	0	0	0	0	0	0	0	0	0
Total	1	1	1	3	6	5	1	5	6	6	6	1	1	1	1	0	1	1	1	2	6	1	2	6	1	2	3	1	1	0	3	1	0	2	2	1	1	1	1	1	0	1	3	2	3	3	2	2	2
Quality of life scales
Psychological function	0	0	0	1	1	1	0	1	1	1	0	1	0	0	0	0	0	1	1	0	0	0	0	1	0	1	0	0	0	0	0	1	0	0	1	0	0	0	1	1	1	1	1	1	1	1	1	0	1
Social function	0	0	0	1	1	1	0	1	1	1	0	1	0	0	0	0	0	1	1	0	0	0	0	1	0	0	0	0	0	0	0	0	0	0	0	0	0	0	1	0	1	1	1	0	1	1	1	0	1
Age appraisal	0	0	0	1	1	1	0	0	0	1	0	0	0	0	0	0	0	1	1	0	1	0	0	1	0	0	0	0	0	0	0	0	0	0	0	0	0	0	0	1	0	1	1	1	0	0	0	0	0
Age appraisal VAS	0	1	0	0	1	1	1	1	0	1	0	1	0	0	0	0	0	0	1	0	0	0	0	0	0	0	0	0	0	0	0	1	0	0	0	0	0	0	0	1	0	1	0	1	0	0	0	0	0
Expectations Screening Scale	0	1	0	0	0	0	0	0	0	0	0	0	0	0	0	0	0	0	0	0	0	0	0	0	0	0	0	0	0	0	0	0	0	0	0	0	0	0	0	0	0	0	0	0	1	0	0	0	0
Appearance-related Distress Screening Scale	0	0	0	0	0	0	0	0	0	0	0	0	0	0	0	0	0	0	0	0	0	0	0	0	0	0	0	0	0	1	0	0	0	0	0	0	0	0	1	0	0	0	0	0	1	0	0	0	1
Recovery - early life impact	0	0	1	1	0	1	0	1	1	1	0	0	0	1	0	0	0	0	0	1	0	0	1	1	0	0	0	0	0	0	0	0	0	1	0	0	0	0	0	0	0	0	0	0	0	0	0	0	0
Total	0	2	1	4	4	5	1	4	3	5	0	3	0	1	0	0	0	3	4	1	1	0	1	4	0	1	0	0	0	1	0	2	0	1	1	0	0	0	3	3	2	4	3	3	4	2	2	0	3
Symptom Checklists for Treatment
Recovery – early symptoms	0	0	0	0	0	0	0	0	1	0	0	1	0	1	0	0	0	0	0	0	0	0	0	1	1	0	0	0	0	0	0	0	0	1	0	0	0	0	0	0	0	0	0	1	0	0	0	0	0
Skin	0	0	0	0	0	0	0	0	1	0	0	0	0	0	0	0	0	0	0	0	0	0	0	0	0	0	0	0	0	0	0	0	0	0	0	0	0	0	0	0	0	0	0	1	0	0	0	0	0
Forehead, scalp, and eyebrows	0	0	0	0	0	0	0	0	0	0	0	0	0	0	0	0	0	0	0	0	0	0	0	0	0	0	0	0	0	0	0	0	0	0	0	0	0	0	0	0	0	0	0	0	0	0	0	0	0
Eyes	0	0	0	0	0	0	0	0	0	0	0	0	0	0	0	0	0	0	0	0	0	0	0	0	0	0	0	0	0	0	0	0	0	0	0	0	0	0	0	0	0	0	0	0	0	0	0	0	0
Nose	0	0	0	0	0	0	0	0	0	0	0	0	0	0	0	0	0	0	0	0	0	0	0	0	0	0	0	0	0	0	0	0	0	0	0	0	0	0	0	0	0	0	0	0	0	0	0	0	0
Cheeks, lower face and neck	0	0	0	0	0	0	0	0	1	0	0	0	0	0	0	0	0	0	0	0	0	0	0	0	0	0	0	0	0	0	0	0	0	0	0	0	0	0	0	0	0	0	0	0	0	0	0	0	0
Lips	0	0	0	0	0	0	0	0	0	0	0	0	0	0	0	0	0	0	0	0	0	0	0	0	0	0	0	0	0	0	0	0	0	0	0	0	0	0	0	0	0	0	0	0	0	0	0	0	0
Total	0	0	0	0	0	0	0	0	3	0	0	1	0	1	0	0	0	0	0	0	0	0	0	1	1	0	0	0	0	0	0	0	0	1	0	0	0	0	0	0	0	0	0	2	0	0	0	0	0
Process of Care Scales
Satisfaction with outcome	0	1	0	1	0	1	1	1	1	1	0	1	0	1	0	1	0	1	0	0	0	0	0	0	0	0	0	0	0	0	0	0	1	0	0	0	0	0	0	0	0	0	1	1	0	0	0	0	1
Satisfaction with decision	0	1	0	1	0	1	1	1	1	1	1	0	0	0	1	0	0	1	0	0	0	0	0	0	0	0	0	0	0	0	0	0	0	0	0	0	0	0	0	0	1	0	0	1	0	0	0	0	0
Satisfaction with surgeon	0	0	0	0	0	0	0	0	0	0	0	0	0	0	0	0	0	0	0	0	0	0	0	0	0	0	0	0	0	0	0	0	0	0	0	0	0	0	0	0	0	0	0	0	0	0	0	0	0
Satisfaction with information	0	0	0	0	0	0	0	0	0	0	0	0	0	0	0	0	0	0	0	0	0	0	0	0	0	0	0	0	0	0	0	0	0	0	0	0	0	0	0	0	0	0	0	0	0	0	0	0	0
Satisfaction with medical team	0	0	0	0	0	0	0	0	0	0	0	0	0	0	0	0	0	0	0	0	0	0	0	0	0	0	0	0	0	0	0	0	0	0	0	0	0	0	0	0	0	0	0	0	0	0	0	0	0
Satisfaction with office staff	0	0	0	0	0	0	0	0	0	0	0	0	0	0	0	0	0	0	0	0	0	0	0	0	0	0	0	0	0	0	0	0	0	0	0	0	0	0	0	0	0	0	0	0	0	0	0	0	0
Total	0	2	0	2	0	2	2	2	2	2	1	1	0	1	1	1	0	2	0	0	0	0	0	0	0	0	0	0	0	0	0	0	1	0	0	0	0	0	0	0	1	0	1	2	0	0	0	0	1
Total(ALL)	1	5	2	9	10	12	4	11	14	13	7	6	1	4	2	1	1	6	5	3	7	1	3	11	2	3	3	1	1	1	3	3	1	4	3	1	1	1	4	4	3	5	7	9	7	5	4	2	6
Other characteristics
Response rate (average with >FU point)	100	100	52	100	100	90	38	100	100	50,5	38	52	95	95	41	98	98	90	93	100	76	100	77,26666667	89,5	95	99	80	74	98	100	100	100	57	100	100	70	25	100	13	100	0,866666667	100	100	100	24,07407407	100	100	100	82,27848101
Before and after? (no = 0, yes = 1)	0	1	0	1	1	1	0	0	0	0	0	0	1	0	0	0	0	1	1	1	1	1	0	1	0	0	1	0	1	1	0	1	0	1	1	1	0	1	0	0	0	1	1	1	1	0	0	1	1
Follow up (max in months)	6	0,1	1	12	12	12	-	12	3	72	108	12	4	3	12	4	12	1	4	12	0,5	0,2	12	3	6	11	12	15	9	0,5	0,5	6	4	3	3	12	-	3	78	12	12	4	9	1	4	-	33	6	6
Follow up <6months	1	1	1	0	1	0	-	0	1	1	0	1	1	1	1	1	1	1	1	1	1	1	1	1	1	1	1	0	1	1	0	1	1	1	1	1	-	1	0	0	0	1	0	1	1	-	1	1	1
Followo up > 6 months	0	0	0	1	1	1	-	1	0	1	1	1	0	0	1	0	1	0	0	0	0	0	1	0	0	1	1	1	1	0	0	0	0	0	0	1	-	0	1	1	1	0	1	0	0	-	1	0	0
Number of patients	30	15	13	55	36	124	65	68	62	53	67	20	41	280	101	60	118	45	93	224	57	11	124	32	123	131	30	174	131	20	31	185	35	13	50	24	24	88	18	70	98	39	14	31	13	49	56	50	65
Study year	2017	2018	2017	2017	2019	2018	2020	2020	2020	2015	2017	2019	2018	2015	2018	2019	2019	2017	2017	2017	2016	2012	2018	2016	2018	2020	2020	2020	2020	2020	2016	2019	2019	2018	2018	2019	2017	2020	2020	2020	2019	2020	2019	2018	2017	2015	2015	2017	2020
Subject	Acne scars with PRP	Botox	Facelift	Facelift	Facelift	Facelift	Facelift	Facelift	Facelift	Facelift	Facelift	Facelift	Facial regeneration	Filler	Filler	Filler	Filler	Filler	Filler	Filler	Botox	Filler	Filler	Filler	Filler	Filler	Filler	Filler	Filler	Filler	Filler	Botox	non-surgical	non-surgical	filler	non-surgical	non-surgical	non-surgical	non-surgical	Orthognatic	Orthognatic	panfacial treatment	PRP	PRP	Rhinoplasty	Orthognatic	Rhinoplasty	Rhinoplasty	Rhinoplasty
Level of evidence	3	4	4	4	4	4	3	2	2	4	2	2	2	1	4	2	1	4	4	1	2	4	4	4	1	1	2	1	2	2	2	1	4	4	4	2	4	2	4	4	3	4	4	4	3	2	4	3	2
	1	1	1	1	1	1	1	1	1	1	1	1	1	1	1	1	1	1	1	1	1	1	1	1	1	1	1	1	1	1	1	1	1	1	1	1	1	1	1	1	1	1	1	1	1	1	1	1	1
[truncated: 24 more columns]
